# Supplementary material for: Targeted chromosomal Escherichia coli:dnaB exterior surface residues regulate DNA helicase behavior to maintain genomic stability and organismal fitness
Source: PLoS Genet. 2021 Nov 12;17(11):e1009886. doi: 10.1371/journal.pgen.1009886 (PMC8612530; doi:10.1371/journal.pgen.1009886)
Supplement: S1 Table — (XLSX) [file pgen.1009886.s001.xlsx]

## Sheet: R74A
CHROM	POS	TYPE	REF	ALT	EVIDENCE	Gene
R74A	14981	snp	G	A	A:39 G:0	dnaJ	chaperone Hsp40
R74A	64978	snp	T	C	C:22 T:0	polB	DNA polymerase II
R74A	399943	snp	A	G	G:43 A:0	ddlA	D-alanine-D-alanine ligase A
R74A	550643	snp	C	T	T:60 C:0	ybcF	predicted carbamate kinase
R74A	863290	ins	A	AT	AT:13 A:1	ybiY	predicted pyruvate formate lyase activating enzyme
R74A	1189130	snp	C	T	T:34 C:0	roxA	50S ribosomal protein L16 3-hydroxylase
R74A	1922237	snp	G	A	A:11 G:0	rsmF	ribosomal RNA small subunit methyltransferase F
R74A	2445416	snp	T	C	C:17 T:0	yfcJ	uncharacterized MFS-type transporter YfcJ
R74A	2540566	snp	A	G	G:21 A:0	ptsI	PEP-protein phosphotransferase of PTS system
R74A	2562675	snp	C	T	T:21 C:0	eutC	ethanolamine ammonia-lyase, small subunit (light chain)
R74A	2686094	snp	T	C	C:19 T:0	glnB	regulatory protein P-II for glutamine synthetase
R74A	2874237	snp	C	T	T:23 C:0	cysD	sulfate adenylyltransferase, subunit 2
R74A	3028024	snp	G	A	A:29 G:0	ygfT	fused predicted oxidoreductase Fe-S subunit and nucleotide-binding subunit
R74A	3091216	ins	A	AG	AG:22 A:0	gshB	glutathione synthetase
R74A	3239633	ins	C	CG	CG:24 C:0	sstT	sodium:serine/threonine symporter
R74A	4168246	snp	A	G	G:43 A:0	fusA	protein chain elongation factor EF-G
R74A	4251048	snp	G	A	A:29 G:0	malK	maltose/maltodextrin import ATP-binding protein
R74A	4268122	complex	GCGTT	AGCGC	AGCGC:16 GCGTT:0	dnaB	replicative DNA helicase
R74A	4268131	snp	G	A	A:20 G:0	dnaB	replicative DNA helicase
R74A	4622363	snp	C	T	T:29 C:0	deoC	2-deoxyribose-5-phosphate aldolase, NAD(P)-linked

## Sheet: R164A
CHROM	POS	TYPE	REF	ALT	EVIDENCE	Gene
R164A	187442	snp	G	A	A:75 G:0	glnD	uridylyltransferase
R164A	229015	snp	A	G	G:45 A:0	aspU	tRNA-Asp
R164A	245858	snp	C	T	T:36 C:0	yafQ	mRNA interferase toxin
R164A	388877	snp	T	C	C:62 T:0	hemB	porphobilinogen synthase
R164A	555494	snp	C	T	T:72 C:0	ybcI	conserved inner membrane protein
R164A	682560	snp	T	C	C:28 T:0	hscC	Hsp70 family chaperone Hsc62
R164A	761332	snp	A	G	G:49 A:0	sucA	2-oxoglutarate dehydrogenase E1 component
R164A	969256	snp	C	T	T:40 C:1	lpxK	lipid A 4'kinase
R164A	1082097	snp	C	A	A:40 C:0	ycdN	pseudo-gene, FTR1 family protein
R164A	1309912	snp	A	G	G:37 A:0	clsA	cardiolipin synthase A
R164A	1647831	snp	A	G	G:27 A:0	ydfV	hypothetical protein
R164A	2723134	snp	T	C	C:44 T:0	kgtP	alpha-ketoglutarate transporter
R164A	2849585	snp	G	A	A:66 G:0	hypA	protein involved in nickel insertion into hydrogenases 3
R164A	2944538	snp	C	T	T:83 C:0		65 nt upstream of tcdA
R164A	3025982	snp	C	T	T:47 C:0	ghxQ	guanine/hypoxanthine permease
R164A	3585197	snp	T	C	C:38 T:0	yihI	conserved hypothetical protein
R164A	3952707	snp	C	T	T:59 C:0	bcsC	cellulose synthase subunit
R164A	3992394	snp	T	C	C:29 T:0	arsR	DNA-binding transcriptional regulator
R164A	4268392	complex	CCGC	TGCA	TGCA:12 CCGC:0	dnaB	replicative DNA helicase
R164A	4417066	snp	C	T	T:56 C:0	yjfL	conserved inner membrane protein
R164A	4525991	snp	A	G	G:32 A:0	yjhF	predicted transporter
R164A	4541840	snp	A	G	G:44 A:0	nanS	probable 9-O-acetyl-N-acetylneuraminic acid deacetylase
R164A	4634722	snp	C	T	T:64 C:0	ettA	energy-dependent translational throttle protein

## Sheet: K180A
CHROM	POS	TYPE	REF	ALT	EVIDENCE	Gene
K180A	459781	snp	A	G	G:7 A:0	lon	DNA-binding ATP-dependent protease La
K180A	485599	snp	C	T	T:25 C:0	acrR	DNA-binding transcriptional regulator
K180A	743828	snp	G	T	T:14 G:0	ybgI	conserved metal-binding protein
K180A	767737	snp	A	G	G:14 A:0	mngA	PTS system 2-O-alpha-mannosyl-D-glycerate-specific EIIABC component
K180A	1074297	snp	A	G	G:22 A:1	ycdM	predicted monooxygenase
K180A	1098304	snp	G	T	T:25 G:0	ycdW	2-ketoacid reductase
K180A	1161154	snp	A	G	G:31 A:0	fhuE	ferric-rhodotorulic acid outer membrane transporter
K180A	1304605	snp	G	A	A:33 G:0	252
K180A	1385980	snp	A	G	G:23 A:0	ycjX	conserved hypothetical protein with nucleoside triphosphate hydrolase domain
K180A	2236293	snp	A	G	G:28 A:0	sanA	hypothetical protein
K180A	2420506	snp	T	C	C:28 T:0	pta	phosphate acetyltransferase
K180A	2664329	snp	T	C	C:44 T:0	csiE	stationary phase inducible protein
K180A	2862216	ins	C	CT	CT:22 C:1	ygbK	conserved hypothetical protein
K180A	2944111	del	CA	C	C:64 CA:0	ygdL	conserved hypothetical protein
K180A	3350032	ins	A	AC	AC:20 A:0	elbB	isoprenoid biosynthesis protein with amidotransferase-like domain
K180A	3412277	snp	A	G	G:27 A:0	yhdJ	predicted methyltransferase
K180A	3447295	snp	C	T	T:48 C:0	rpoC	RNA polymerase, beta prime subunit
K180A	3669014	snp	T	C	C:47 T:0	rho	transcription termination factor
K180A	3681214	snp	T	C	C:41 T:0	ilvA	threonine deaminase
K180A	3744839	snp	T	C	C:28 T:0	yidZ	predicted DNA-binding transcriptional regulator
K180A	4164866	snp	G	T	T:37 G:0	yheN	predicted intracellular sulfur oxidation protein
K180A	4268434	complex	AGGGCCGAA	GGGCCCGGC	GGGCCCGGC:21 AGGGCCGAA:0	dnaB	replicative DNA helicase
K180A	4355887	ins	T	TG	TG:28 T:0	dcuS	sensory histidine kinase in two-component regulatory system with DcuR
K180A	4384906	snp	G	A	A:39 G:0	frdB	fumarate reductase (anaerobic)
K180A	4391550	snp	A	G	G:36 A:0	mscM	miniconductance mechanosensitive channel

## Sheet: R3289A
CHROM	POS	TYPE	REF	ALT	EVIDENCE	Gene
R3289A	1371749	del	GT	G	G:12 GT:0		41 nt upstream of pspE
R3289A	1800269	snp	C	T	T:15 C:0	pheS	phenylalanine tRNA synthetase, alpha subunit
R3289A	1991077	snp	T	C	C:11 T:0	ftnA	bacterial non-heme ferritin
R3289A	2197093	ins	G	GC	GC:14 G:0	mrp	antiporter inner membrane protein
R3289A	2323020	snp	C	T	T:23 C:0	rcsC	sensor histidine kinase
R3289A	2635480	snp	T	C	C:26 T:0	der	predicted GTP-binding protein
R3289A	2919530	snp	G	A	A:34 G:0	gudP	predicted D-glucarate transporter
R3289A	2925817	snp	T	C	C:33 T:0	ppnN	pyrimidine/purine nucleotide 5'-monophosphate nucleosidase
R3289A	3284665	snp	T	C	C:31 T:0	agaC	N-acetylgalactosamine-specific enzyme IIC component of PTS
R3289A	3362841	snp	T	C	C:47 T:0	yhcD	predicted outer membrane protein
R3289A	3448336	snp	T	C	C:52 T:0	rpoC	RNA polymerase, beta prime subunit
R3289A	3909750	snp	T	C	C:36 T:0	xylA	D-xylose isomerase
R3289A	4183774	snp	G	A	A:30 G:0	gspD	general secretory pathway component, cryptic
R3289A	4195920	snp	C	T	T:38 C:0	rplO	50S ribosomal subunit protein L15
R3289A	4268884	complex	AC	G	G:32 AC:0	dnaB	replicative DNA helicase
R3289A	4268889	ins	G	GC	GC:33 G:0	dnaB	replicative DNA helicase
R3289A	4600592	snp	A	G	G:15 A:0		74 nt upstream of lgoR
R3289A	4606708	snp	A	G	G:33 A:1	yjjB	conserved inner membrane protein
