# Supplementary material for: Targeted chromosomal Escherichia coli:dnaB exterior surface residues regulate DNA helicase behavior to maintain genomic stability and organismal fitness
Source: PLoS Genet. 2021 Nov 12;17(11):e1009886. doi: 10.1371/journal.pgen.1009886 (PMC8612530; doi:10.1371/journal.pgen.1009886)
Supplement: S2 Table — (XLSX) [file pgen.1009886.s002.xlsx]

## Sheet: Sheet1
S2 Table: Oligonucleotides
Name	Sequence (5’-3’)
DNA165 Cy3	5’ Cy3-TCCCACCCAACCCGACCGGCATCTAGTCTGGTAGCGTGAGCGAACGGACC
DNA180	5’ TGACGTCGCACACCGTGCTC
DNA181	5’ TTTTTTTTTTTTTTTTTTTTTTTTTTTTTTGAGCACGGTGTGCGACGTCAGCCGGTCGGGTTGGGTGGGA-BHQ
DNA180 Cy5	5’ TGACGTCGCACACCGTGCTC-Cy5
CRISPR R74A FW	5’ AAACGTCATATCTTTACTGAAATGGCGCGTTTGCG
CRISPR R74A RV	5’ AAAACGCAAACGCGCCATTTCAGTAAAGATATGAC
CRISPR R164A FW	5’ AAACTCGCACGACTTTCGGCAATTTTAAAGACGCG
CRISPR R164A RV	5’ AAAACGCGTCTTTAAAATTGCCGAAAGTCGTGCGA
CRISPR K180A FW	5’ AAACATTGCCGAAAGTCGTGCGAACAAAGACGAAG
CRISPR K180A RV	5’ AAAACTTCGTCTTTGTTCGCACGACTTTCGGCAAT
CRISPR R328/9A FW	5’ AAACCCGCCGTGTTCACGGGCAATACGGCGTGCGG
CRISPR R328/9A RV	5’ 5AAAACCGCACGCCGTATTGCCCGTGAACACGGCGG
R74A HR oligo	5’ CACACCGTCATATCTTTACTGAAATGGCAGCGCTGCAAGAAAGCGGTAGCCCTATCGATC
R164A HR oligo	5’ GCGAAGATCTGCTGGATCTGGCTGAATCTGCAGTCTTTAAAATTGCCGAAAGTCGTGCGA
K180A HR oligo	5’ TGCCGAAAGTCGTGCGAACAAAGACGAGGGCCCGGCGAACATCGCCGATGTGCTCGACGC
R328/9A HR oligo	5’ CGCCAACGGAAGTGCGTTCCCGCGCGGCCGCTATTGCCCGTGAACACGGCGGCATCGG
RadD qPCR FW	5’-GATTTTTACACTTCGCCCATATCAG
RadD qPCR RV	5’-TTAACCGCGTAATTCGTGCG
DnaK qPCR FW	5’-GGGTAAAATAATTGGTATCGACCTG
dnaK qPCR RV	5’-GACTTCTTCAAATTCAGCGTCG
Base changes are underlined; Novel RE sights are highlighted in grey
