# Supplementary material for: Targeted chromosomal Escherichia coli:dnaB exterior surface residues regulate DNA helicase behavior to maintain genomic stability and organismal fitness
Source: PLoS Genet. 2021 Nov 12;17(11):e1009886. doi: 10.1371/journal.pgen.1009886 (PMC8612530; doi:10.1371/journal.pgen.1009886)
Supplement: S3 Table — (XLSX) [file pgen.1009886.s003.xlsx]

## Sheet: Sheet1
S3 Table: Strains
HME6	W3110 galKtyr145UAG ΔlacU169 [λ cI857 Δ(cro-bioA)]
HME63	HME6 mutS<>amp
MSB1	HME63 araBAD<>Kan
MSB2	HME63 dnaB:R74A
MSB3	HME63 dnaB:R164A
MSB4	HME63 dnaB:K180A
MSB5	HME63 dnaB:R328/9A
CM742	E. coli K-12 dnaA46(Ts)
